# Supplementary material for: Development and Optimization of Ionic Strength-Responsive Lipid–Polymer Hybrid Nanoparticles for Buccal Protein Delivery
Source: Pharmaceutics. 2026 Jun 11;18(6):719. doi: 10.3390/pharmaceutics18060719 (PMC13305947; doi:10.3390/pharmaceutics18060719)
Supplement: Supplementary file 1 [file pharmaceutics-18-00719-s001.zip]

Archive with 1 entries (1 files):
- pharmaceutics-4291037-supplementary.pdf
